# Supplementary material for: Exosomal ssc-miR-1343 targets FAM131C to regulate porcine epidemic diarrhea virus infection in pigs
Source: Vet Res. 2024 Jul 22;55:91. doi: 10.1186/s13567-024-01345-3 (PMC11264985; doi:10.1186/s13567-024-01345-3)
Supplement: Supplementary file 2 — Additional file 2. The comparison of miRNA-seq between this study and others in PEDV infection. [file 13567_2024_1345_MOESM2_ESM.xlsx]

## Sheet: Sheet1
Additional file 2. The comparison of miRNA-seq between this study and others in PEDV infection
our study	Shi et al. [8]	Zhang et al [9]	Yin et al [10]
miR-676-3p	let-7b-3p	miR-450c-5p	miR-4803
novel_325	let-7b-5p	miR-7134-5p	miR-549b-3p
miR-10386	let-7c-5p	miR-193a-5p	miR-1296-3p
miR-22-3p	let-7d	novel_24	miR-29a-3p
miR-194b-5p	let-7i-5p	novel_500	miR-132-5p
miR-146b	miR-103-3p	miR-146b	miR-128a-3p
miR-219a	miR-106a-3p	novel_656	miR-20
miR-874	miR-106a-5p	novel_472	miR-20a-5p
miR-22-5p	miR-106b-5p	miR-30c-3p	miR-29c-3p
miR-140-5p	miR-107-3p	miR-139-5p	miR-27a-5p
miR-184	miR-10a-3p	miR-7	miR-34c-3p
novel_360	miR-10b-5p	miR-183	miR-495-3p
miR-10383	miR-1180-3p	miR-671-5p	miR-543-3p
miR-1388	miR-1226	miR-148a-3p	miR-374a-3p
miR-199b-5p	miR-122a-5p	miR-296-3p	miR-26a-2-3p
miR-141	miR-1230	miR-425-3p	miR-15b
miR-708-5p	miR-1235	miR-328	miR-15b-5p
miR-210	miR-1249	miR-182	miR-31-3p
miR-676-5p	miR-1255a-3p	miR-21	miR-23a
miR-199a-5p	miR-125b-2-3p	miR-122	miR-23a
novel_438	miR-126	miR-129a-5p	miR-23a-3p
novel_90	miR-1262-3p	let-7i	miR-26b
miR-143-5p	miR-1277	miR-9	miR-133c-5p
miR-151-3p	miR-1306-5p	miR-9-1	miR-197
miR-152	miR-130b-5p	miR-429	miR-199a-3p
let-7e	miR-132-3p	miR-1307	miR-150-5p
miR-30c-3p	miR-134-5p	miR-221-5p	miR-195-5p
miR-499-5p	miR-135a-1-3p	miR-194a	miR-378a
miR-194b-3p	miR-135b-3p	miR-222	miR-451
miR-2320-3p	miR-135b-5p	miR-1285	miR-335-3p
miR-99b	miR-138-5p	miR-155-5p	miR-139-5p
novel_363	miR-1-3p	miR-192	miR-22
miR-24-2-5p	miR-140-5p	miR-874	miR-22p
miR-194a-5p	miR-142-3p	novel_638	miR-30e
miR-27b-5p	miR-142-5p	miR-221-3p	miR-199a-5p
miR-330	miR-144	miR-184	miR-199a
miR-223	miR-145-5p	novel_638	miR-143
novel_154	miR-146a-3p	miR-874	miR-143-3p
miR-155-5p	miR-148b-5p	miR-184	miR-133c-3p
miR-2320-5p	miR-149-3p	miR-221-5p	miR-16
miR-375	miR-149-5p	miR-146b	miR-16
miR-192	miR-150-3p	miR-10b	miR-16-5p
miR-4331-3p	miR-152-3p	miR-425-3p	miR-181c-5p
miR-215	miR-15a-3p	miR-328	miR-145-3p
miR-504	miR-15a-5p	miR-296-3p	miR-486-5p
miR-758	miR-15b-5p	miR-192	miR-125b
miR-30c-5p	miR-16-1-3p	miR-122	miR-125b-5p
miR-137	miR-16-5p	novel_512	miR-410-3p
miR-30a-5p	miR-17-3p	miR-155-5p	miR-145
miR-27a	miR-17-5p	miR-429	miR-133a
miR-150	miR-183-5p	let-7i	miR-149-5p
miR-381-3p	miR-184	miR-194a	miR-126
miR-99a-3p	miR-185-5p	miR-222	miR-499-5p
miR-363	miR-18a-3p	miR-30c-3p	miR-1-3p
miR-455-3p	miR-18a-5p	miR-1285	let-7b-3p
miR-708-3p	miR-18b	miR-146a-5p	miR-17-5p
novel_10	miR-190a-5p	miR-221-3p	let-7a-Zp
	miR-191-3p	miR-574	miR-208a-3p
	miR-194-5p	miR-7136-5p	miR-154
	miR-195-5p	miR-9	miR-154-5p
	miR-196b-3p	miR-9-1	miR-130a
	miR-197-3p	miR-148a-3p	miR-130a-3p
	miR-199a-3p	miR-139-3p	miR-152
	miR-19a-3p	miR-183	miR-203
	miR-19b	miR-210	miR-320b
	miR-204-3p	miR-182	miR-412-5p
	miR-204-5p	miR-129a-5p	miR-204-3p
	miR-20a-3p	novel_500	miR-503-5p
	miR-20a-5p	novel_129	miR-125a-3p
	miR-20b-5p	miR-133a-3p	miR-769
	miR-210-3p	miR-151-5p	miR-222-3p
	miR-212-3p	miR-4334-3p	miR-135a-1-3p
	miR-212-5p		miR-6529-5p
	miR-218-5p		let-7a
	miR-222-3p		let-7a-5p
	miR-23a-3p		miR-122a-5p
	miR-23b-3p		miR-676-3p
	miR-23b-5p		let-7b
	miR-24-3p		let-7b-5p
	miR-24-5p		let-7e
	miR-27b-3p		let-7e-5p
	miR-296-3p		miR-148a-5p
	miR-299-5p		miR-320a
	miR-29a-3p		miR-320a
	miR-29b-1-5p		miR-184
	miR-29b-2-5p		miR-184
	miR-29b-3p		miR-423
	miR-29c-3p		miR-423-5p
	miR-301a-3p
	miR-301a-5p
	miR-301b
	miR-302a-3p
	miR-302a-5p
	miR-30a-3p
	miR-30b-5p
	miR-30c-5p
	miR-30e-3p
	miR-30e-5p
	miR-31-3p
	miR-3140
	miR-320a
	miR-320b
	miR-323a-3p
	miR-323a-5p
	miR-323b-3p
	miR-324-3p
	miR-32-5p
	miR-331-3p
	miR-339-5p
	miR-342-5p
	miR-346
	miR-34c-5p
	miR-361-3p
	miR-361-5p
	miR-362-3p
	miR-363-5p
	miR-365-1-5p
	miR-365-2-5p
	miR-371-5p
	miR-374a-3p
	miR-374a-5p
	miR-374b-5p
	miR-375
	miR-379-3p
	miR-379-5p
	miR-382-5p
	miR-3938-3p
	miR-409-3p
	miR-410-5p
	miR-411-3p
	miR-423-3p
	miR-423-5p
	miR-424-5p
	miR-451
	miR-454-3p
	miR-455-5p
	miR-484
	miR-485-3p
	miR-485-5p
	miR-486-3p
	miR-486-5p
	miR-487b-3p
	miR-495-3p
	miR-499-5p
	miR-514a-3p
	miR-524-5p
	miR-532-3p
	miR-532-5p
	miR-541-3p
	miR-542-3p
	miR-543-3p
	miR-548i-3p
	miR-549a
	miR-549b-5p
	miR-550-3p
	miR-550-5p
	miR-582-5p
	miR-598-3p
	miR-605
	miR-6130
	miR-6134
	miR-615-3p
	miR-624
	miR-628-5p
	miR-6529-3p
	miR-6529-5p
	miR-654-3p
	miR-654-5p
	miR-660-5p
	miR-671-3p
	miR-676-3p
	miR-708-3p
	miR-708-5p
	miR-7180-3p
	miR-7184-3p
	miR-7186-3p
	miR-7192-3p
	miR-7203-5p
	miR-7205-3p
	miR-7205-5p
	miR-760
	miR-876-5p
	miR-889-3p
	miR-92a-3p
	miR-92a-5p
	miR-92b-3p
	miR-9-3p
	miR-940
	miR-942-5p
	miR-95-3p
	miR-96
	miR-98
	miR-99b-5p
	miR-134
	miR-211
	miR-101
	miR-1307
	miR-148a
	miR-21
	miR-222
	miR-26b
	miR-27a
	miR-29a
	miR-760
	miR-877
	miR-93
	miR-1249
	miR-10b
	miR-107
